# Supplementary material for: Comparative Genomics of Disease and Carriage Serotype 1 Pneumococci
Source: Genome Biol Evol. 2022 Apr 19;14(4):evac052. doi: 10.1093/gbe/evac052 (PMC9048925; doi:10.1093/gbe/evac052)
Supplement: evac052_Supplementary_Data [file evac052_supplementary_data.zip]

Archive with 3 entries (3 files):
- Supplementary Data 1.xlsx
- Supplementary Data 2.xlsx
- Supplementary_information.docx
