# Supplementary material for: Comparative Genomics of Disease and Carriage Serotype 1 Pneumococci
Source: Genome Biol Evol. 2022 Apr 19;14(4):evac052. doi: 10.1093/gbe/evac052 (PMC9048925; doi:10.1093/gbe/evac052)
Supplement: evac052_Supplementary_Data [file evac052_supplementary_data.zip › Supplementary Data 1.xlsx]

## Sheet: Study isolates
Sample ID	Sample accession	Lane accession	Disease status	Source	Date	Sequence type	Avg. read length (before trimming)	Read length (after trimming)
19183_3#53	ERS745553	ERR1430851	Carriage	Nasopharynx	2007-01-04	217	125	100
16399_5#13	ERS686005	ERR997474	Carriage	Nasopharynx	2009-01-05	217	100	100
14410_4#63	ERS497353	ERR714165	Disease	Blood	2012-01-10	217	100	100
14410_7#12	ERS497206	ERR714369	Disease	Blood	2003-01-02	217	100	100
14410_7#61	ERS497394	ERR714418	Disease	Blood	2003-01-04	217	100	100
14410_7#76	ERS497434	ERR714433	Disease	Blood	2003-01-01	217	100	100
14410_7#14	ERS497214	ERR714371	Disease	Blood	2003-01-05	217	100	100
14410_7#54	ERS497373	ERR714411	Disease	Blood	2007-01-12	217	100	100
15531_4#91	ERS627103	ERR870093	Disease	Blood	2009-01-04	217	100	100
14410_6#48	ERS497289	ERR714320	Disease	Blood	2013-01-01	217	100	100
14410_7#9	ERS497194	ERR714366	Disease	Cerebrospinal fluid	2003-01-05	217	100	100
14520_6#79	ERS525131	ERR730407	Disease	Cerebrospinal fluid	2012-01-12	217	100	100
19183_3#76	ERS745576	ERR1430874	Carriage	Nasopharynx	2007-01-12	303	125	100
19183_3#41	ERS745541	ERR1430839	Carriage	Nasopharynx	2007-01-04	303	125	100
14520_6#81	ERS525133	ERR730409	Disease	Cerebrospinal fluid	2009-01-12	303	100	100
14520_6#61	ERS525108	ERR730389	Disease	Venous Blood	2011-01-08	303	100	100
11791_1#40	ERS355842	ERR438984	Disease	Venous Blood	2010-01-11	303	100	100
11658_1#88	ERS355891	ERR433853	Disease	Venous Blood	1999-01-10	612	100	100
19183_3#67	ERS745567	ERR1430865	Carriage	Nasopharynx	2007-01-03	618	125	100
19183_3#78	ERS745578	ERR1430876	Carriage	Nasopharynx	2007-01-07	618	125	100
19183_3#62	ERS745562	ERR1430860	Carriage	Nasopharynx	2007-01-10	618	125	100
19183_3#54	ERS745554	ERR1430852	Carriage	Nasopharynx	2007-01-04	618	125	100
19183_3#74	ERS745574	ERR1430872	Carriage	Nasopharynx	2007-01-08	618	125	100
19183_3#72	ERS745572	ERR1430870	Carriage	Nasopharynx	2007-01-03	618	125	100
19183_3#27	ERS745527	ERR1430825	Carriage	Nasopharynx	2007-01-07	618	125	100
19183_3#28	ERS745528	ERR1430826	Carriage	Nasopharynx	2007-01-10	618	125	100
19183_3#73	ERS745573	ERR1430871	Carriage	Nasopharynx	2007-01-02	618	125	100
19183_3#29	ERS745529	ERR1430827	Carriage	Nasopharynx	2007-01-07	618	125	100
19183_3#50	ERS745550	ERR1430848	Carriage	Nasopharynx	2008-01-02	618	125	100
19183_3#26	ERS745526	ERR1430824	Carriage	Nasopharynx	2007-01-04	618	125	100
19183_3#32	ERS745532	ERR1430830	Carriage	Nasopharynx	2007-01-04	618	125	100
19183_3#66	ERS745566	ERR1430864	Carriage	Nasopharynx	2007-01-03	618	125	100
14410_7#38	ERS497310	ERR714395	Disease	Blood	2002-01-10	618	100	100
14410_7#75	ERS497433	ERR714432	Disease	Blood	2003-01-05	618	100	100
14410_7#19	ERS497235	ERR714376	Disease	Blood	2003-01-05	618	100	100
14410_7#26	ERS497264	ERR714383	Disease	Blood	2003-01-01	618	100	100
14410_7#39	ERS497314	ERR714396	Disease	Blood	2002-01-06	618	100	100
15531_7#36	ERS627317	ERR870322	Disease	Blood	2005-01-04	618	100	100
14410_7#60	ERS497391	ERR714417	Disease	Blood	2002-01-09	618	100	100
15531_7#40	ERS627321	ERR870326	Disease	Blood	2004-01-05	618	100	100
11658_1#73	ERS355867	ERR433839	Disease	Cerebrospinal fluid	2001-01-05	618	100	100
11658_1#40	ERS355800	ERR433807	Disease	Cerebrospinal fluid	2011-01-04	618	100	100
11658_1#79	ERS355878	ERR433845	Disease	Cerebrospinal fluid	2007-01-07	618	100	100
11658_1#35	ERS355794	ERR433802	Disease	Lung Aspirate	2010-01-12	618	100	100
11658_1#48	ERS355809	ERR433814	Disease	Pleural Aspirate	2010-01-03	618	100	100
11658_1#85	ERS355887	ERR433850	Disease	Venous Blood	1998-01-05	618	100	100
11658_1#23	ERS355777	ERR433791	Disease	Venous Blood	1997-01-02	618	100	100
11791_1#45	ERS355850	ERR438988	Disease	Venous Blood	2002-01-01	618	100	100
11791_1#44	ERS355849	ERR438987	Disease	Venous Blood	2003-01-07	618	100	100
11658_8#23	ERS355875	ERR433964	Disease	Venous Blood	1996-01-05	618	100	100
11940_1#10	ERS355803	ERR467043	Disease	Venous Blood	2011-01-05	618	100	100
11658_1#38	ERS355797	ERR433805	Disease	Venous Blood	2010-01-03	618	100	100
11791_1#42	ERS355847	ERR438986	Disease	Venous Blood	1997-01-11	618	100	100
11658_1#75	ERS355873	ERR433841	Disease	Venous Blood	1996-01-02	618	100	100
11791_1#56	ERS355872	ERR438999	Disease	Venous Blood	1996-01-08	618	100	100
11791_1#55	ERS355870	ERR438998	Disease	Venous Blood	1996-01-03	618	100	100
11658_1#74	ERS355871	ERR433840	Disease	Venous Blood	1996-01-05	618	100	100
11658_1#42	ERS355802	ERR433809	Disease	Venous Blood	2011-01-05	618	100	100
11658_1#90	ERS355895	ERR433855	Disease	Venous Blood	1996-01-04	618	100	100
11940_1#12	ERS355848	ERR467045	Disease	Venous Blood	2000-01-07	618	100	100
11658_1#46	ERS355806	ERR433812	Disease	Venous Blood	2010-01-04	618	100	100
11658_1#25	ERS355779	ERR433793	Disease	Venous Blood	1999-01-04	618	100	100
15873_3#15	ERS654393	ERR913249	Disease	Blood	2003-01-08	2084	100	100
14410_7#79	ERS497437	ERR714436	Disease	Blood	2002-01-06	2084	100	100
19183_3#55	ERS745555	ERR1430853	Carriage	Nasopharynx	2008-07-07	3081	125	100
19183_3#57	ERS745557	ERR1430855	Carriage	Nasopharynx	2008-06-06	3081	125	100
16399_7#50	ERS686184	ERR997671	Carriage	Nasopharynx	2009-02-02	3081	100	100
21523_1#34	ERS1813504	ERR2089216	Carriage	Nasopharynx	2008-02-02	3081	125	100
19183_3#61	ERS745561	ERR1430859	Carriage	Nasopharynx	2007-12-12	3081	125	100
19183_3#38	ERS745538	ERR1430836	Carriage	Nasopharynx	2008-03-03	3081	125	100
19183_3#48	ERS745548	ERR1430846	Carriage	Nasopharynx	2008-03-03	3081	125	100
19183_3#39	ERS745539	ERR1430837	Carriage	Nasopharynx	2007-05-05	3081	125	100
19183_3#37	ERS745537	ERR1430835	Carriage	Nasopharynx	2008-03-03	3081	125	100
19183_3#42	ERS745542	ERR1430840	Carriage	Nasopharynx	2008-03-03	3081	125	100
19183_3#31	ERS745531	ERR1430829	Carriage	Nasopharynx	2007-07-07	3081	125	100
19183_3#83	ERS745583	ERR1430881	Carriage	Nasopharynx	2007-07-07	3081	125	100
19183_3#40	ERS745540	ERR1430838	Carriage	Nasopharynx	2007-08-08	3081	125	100
19183_3#65	ERS745565	ERR1430863	Carriage	Nasopharynx	2007-04-04	3081	125	100
19183_3#68	ERS745568	ERR1430866	Carriage	Nasopharynx	2007-04-04	3081	125	100
19183_3#86	ERS745586	ERR1430884	Carriage	Nasopharynx	2007-07-07	3081	125	100
19183_3#44	ERS745544	ERR1430842	Carriage	Nasopharynx	2007-10-10	3081	125	100
19183_3#77	ERS745577	ERR1430875	Carriage	Nasopharynx	2007-04-04	3081	125	100
19183_3#87	ERS745587	ERR1430885	Carriage	Nasopharynx	2007-07-07	3081	125	100
19183_3#43	ERS745543	ERR1430841	Carriage	Nasopharynx	2007-05-05	3081	125	100
19183_3#56	ERS745556	ERR1430854	Carriage	Nasopharynx	2007-12-12	3081	125	100
19183_3#84	ERS745584	ERR1430882	Carriage	Nasopharynx	2008-03-03	3081	125	100
15531_7#22	ERS627303	ERR870308	Carriage	Nasopharynx	2009-05-05	3081	100	100
17794_8#1	ERS719718	ERR1192012	Carriage	Nasopharynx	2009-04-04	3081	125	100
17794_8#93	ERS719899	ERR1192104	Carriage	Nasopharynx	2010-01-01	3081	125	100
16399_7#63	ERS686198	ERR997684	Carriage	Nasopharynx	2009-04-04	3081	100	100
16399_7#80	ERS686216	ERR997701	Carriage	Nasopharynx	2009-04-04	3081	100	100
19183_3#49	ERS745549	ERR1430847	Carriage	Nasopharynx	2007-07-07	3081	125	100
19183_3#89	ERS745589	ERR1430887	Carriage	Nasopharynx	2008-06-06	3081	125	100
19183_3#69	ERS745569	ERR1430867	Carriage	Nasopharynx	2008-02-02	3081	125	100
19183_3#36	ERS745536	ERR1430834	Carriage	Nasopharynx	2007-09-09	3081	125	100
19183_3#71	ERS745571	ERR1430869	Carriage	Nasopharynx	2007-07-07	3081	125	100
19183_3#64	ERS745564	ERR1430862	Carriage	Nasopharynx	2008-03-03	3081	125	100
19183_3#85	ERS745585	ERR1430883	Carriage	Nasopharynx	2008-03-03	3081	125	100
19183_3#30	ERS745530	ERR1430828	Carriage	Nasopharynx	2007-10-10	3081	125	100
21523_1#22	ERS1813491	ERR2089204	Carriage	Nasopharynx	2007-07-07	3081	125	100
19183_3#60	ERS745560	ERR1430858	Carriage	Nasopharynx	2008-06-06	3081	125	100
19183_3#35	ERS745535	ERR1430833	Carriage	Nasopharynx	2008-02-02	3081	125	100
19183_3#63	ERS745563	ERR1430861	Carriage	Nasopharynx	2008-07-07	3081	125	100
17794_8#114	ERS719920	ERR1192125	Carriage	Nasopharynx	2009-06-06	3081	125	100
19183_3#58	ERS745558	ERR1430856	Carriage	Nasopharynx	2007-06-06	3081	125	100
19183_3#75	ERS745575	ERR1430873	Carriage	Nasopharynx	2007-09-09	3081	125	100
20402_4#181	ERS1222425	ERR1658248	Carriage	Nasopharynx	2011-03-03	3081	125	100
15531_6#93	ERS627279	ERR870284	Carriage	Nasopharynx	2009-06-06	3081	100	100
16453_2#3	ERS686219	ERR984240	Carriage	Nasopharynx	2009-05-05	3081	125	100
14410_4#71	ERS497380	ERR714173	Disease	Blood	2010-01-05	3081	100	100
14410_4#11	ERS497127	ERR714113	Disease	Blood	2011-01-06	3081	100	100
15873_5#66	ERS654560	ERR913462	Disease	Blood	2014-01-12	3081	100	100
15531_6#58	ERS627244	ERR870250	Disease	Blood	2014-01-01	3081	100	100
14410_7#1	ERS497170	ERR714358	Disease	Blood	2007-01-12	3081	100	100
14520_7#77	ERS525224	ERR730500	Disease	Blood	2012-01-05	3081	100	100
15531_6#32	ERS627218	ERR870224	Disease	Blood	2014-01-06	3081	100	100
15873_2#57	ERS654343	ERR913209	Disease	Blood	2014-01-06	3081	100	100
14410_5#48	ERS497263	ERR714235	Disease	Blood	2009-01-12	3081	100	100
14410_5#44	ERS497247	ERR714231	Disease	Blood	2009-01-12	3081	100	100
14410_5#43	ERS497243	ERR714230	Disease	Blood	2009-01-09	3081	100	100
14410_6#39	ERS497250	ERR714311	Disease	Blood	2012-01-04	3081	100	100
15531_6#63	ERS627249	ERR870255	Disease	Blood	2014-01-07	3081	100	100
15531_6#22	ERS627208	ERR870214	Disease	Blood	2014-01-06	3081	100	100
20402_4#106	ERS1222341	ERR1658173	Disease	Blood	2015-01-07	3081	125	100
14410_4#54	ERS497319	ERR714156	Disease	Blood	2013-01-02	3081	100	100
19341_1#165	ERS812022	ERR1453448	Disease	Blood	2015-01-04	3081	125	100
14410_4#4	ERS497110	ERR714106	Disease	Blood	2013-01-08	3081	100	100
14410_4#10	ERS497124	ERR714112	Disease	Blood	2013-01-03	3081	100	100
14410_7#83	ERS497441	ERR714440	Disease	Blood	2007-01-12	3081	100	100
14410_6#41	ERS497258	ERR714313	Disease	Blood	2011-01-12	3081	100	100
14410_4#56	ERS497327	ERR714158	Disease	Blood	2012-01-09	3081	100	100
14410_4#43	ERS497277	ERR714145	Disease	Blood	2012-01-02	3081	100	100
14410_6#33	ERS497225	ERR714305	Disease	Blood	2011-01-12	3081	100	100
14410_6#38	ERS497245	ERR714310	Disease	Blood	2009-01-09	3081	100	100
14410_6#4	ERS497119	ERR714276	Disease	Blood	2013-01-05	3081	100	100
14410_6#8	ERS497133	ERR714280	Disease	Blood	2012-01-04	3081	100	100
19341_1#164	ERS812021	ERR1453447	Disease	Blood	2015-01-04	3081	125	100
21523_1#39	ERS1813507	ERR2089221	Disease	Blood	2009-01-06	3081	125	100
14410_6#56	ERS497325	ERR714328	Disease	Blood	2013-01-03	3081	100	100
14410_6#14	ERS497156	ERR714286	Disease	Blood	2011-01-07	3081	100	100
14410_6#19	ERS497174	ERR714291	Disease	Blood	2011-01-06	3081	100	100
14410_7#46	ERS497343	ERR714403	Disease	Blood	2008-01-05	3081	100	100
15531_6#37	ERS627223	ERR870229	Disease	Blood	2014-01-04	3081	100	100
15531_6#60	ERS627246	ERR870252	Disease	Blood	2014-01-05	3081	100	100
15531_6#45	ERS627231	ERR870237	Disease	Blood	2014-01-03	3081	100	100
15531_6#54	ERS627240	ERR870246	Disease	Blood	2014-01-04	3081	100	100
14520_7#78	ERS525225	ERR730501	Disease	Blood	2012-01-03	3081	100	100
15378_2#50	ERS627109	ERR862308	Disease	Blood	2010-01-07	3081	100	100
15531_6#70	ERS627256	ERR870262	Disease	Blood	2014-01-07	3081	100	100
15873_4#58	ERS654561	ERR913373	Disease	Blood	2014-01-02	3081	100	100
15531_6#29	ERS627215	ERR870221	Disease	Blood	2014-01-06	3081	100	100
15873_2#59	ERS654345	ERR913211	Disease	Blood	2007-01-08	3081	100	100
15531_6#18	ERS627203	ERR870210	Disease	Blood	2014-01-08	3081	100	100
14410_4#85	ERS497422	ERR714187	Disease	Blood	2013-01-11	3081	100	100
14410_4#31	ERS497230	ERR714133	Disease	Blood	2012-01-12	3081	100	100
14410_5#30	ERS497193	ERR714217	Disease	Blood	2012-01-01	3081	100	100
14410_6#30	ERS497211	ERR714302	Disease	Blood	2013-01-04	3081	100	100
14410_4#51	ERS497308	ERR714153	Disease	Blood	2012-01-10	3081	100	100
15873_5#23	ERS654400	ERR913419	Disease	Cerebrospinal fluid	2012-01-12	3081	100	100
14410_4#52	ERS497311	ERR714154	Disease	Cerebrospinal fluid	2012-01-12	3081	100	100
14410_7#11	ERS497202	ERR714368	Disease	Cerebrospinal fluid	2008-01-08	3081	100	100
14520_7#5	ERS525146	ERR730428	Disease	Cerebrospinal fluid	2010-01-05	3081	100	100
14520_6#73	ERS525125	ERR730401	Disease	Cerebrospinal fluid	2012-01-02	3081	100	100
15531_5#31	ERS627064	ERR870128	Disease	Cerebrospinal fluid	2004-01-01	3081	100	100
15531_4#50	ERS627022	ERR870052	Disease	Lung Aspirate	2011-01-08	3081	100	100
14410_5#35	ERS497212	ERR714222	Disease	Lung Aspirate	2009-01-10	3081	100	100
14410_5#24	ERS497175	ERR714211	Disease	Lung Aspirate	2010-01-05	3081	100	100
15531_4#89	ERS627100	ERR870091	Disease	Lung Aspirate	2011-01-02	3081	100	100
10395_5#30	ERS242914	ERR352020	Disease	Lung Aspirate	2010-01-12	3081	100	100
15531_6#34	ERS627220	ERR870226	Disease	Lung Aspirate	2014-01-09	3081	100	100
15531_6#24	ERS627210	ERR870216	Disease	Lung Aspirate	2014-01-07	3081	100	100
14410_5#7	ERS497115	ERR714194	Disease	Lung Aspirate	2013-01-08	3081	100	100
14410_4#82	ERS497413	ERR714184	Disease	Lung Aspirate	2012-01-04	3081	100	100
21523_1#25	ERS1813494	ERR2089207	Disease	Lung Aspirate	2010-01-03	3081	125	100
14410_4#1	ERS497399	ERR714103	Disease	Lung Aspirate	2010-01-03	3081	100	100
21523_1#49	ERS1813518	ERR2089231	Disease	Lung Aspirate	2010-01-12	3081	125	100
14410_6#26	ERS497195	ERR714298	Disease	Lung Aspirate	2010-01-05	3081	100	100
14410_5#50	ERS497270	ERR714237	Disease	Lung Aspirate	2010-01-09	3081	100	100
15873_3#10	ERS654388	ERR913244	Disease	Lung Aspirate	2012-01-04	3081	100	100
14410_6#64	ERS497360	ERR714336	Disease	Lung Aspirate	2011-01-06	3081	100	100
14410_4#81	ERS497410	ERR714183	Disease	Lung Aspirate	2011-01-05	3081	100	100
14410_5#42	ERS497240	ERR714229	Disease	Lung Aspirate	2009-01-09	3081	100	100
15378_2#30	ERS627017	ERR862288	Disease	Lung Aspirate	2010-01-05	3081	100	100
14410_5#45	ERS497251	ERR714232	Disease	Lung Aspirate	2009-01-12	3081	100	100
14410_7#52	ERS497367	ERR714409	Disease	Lung Aspirate	2007-01-06	3081	100	100
14410_4#20	ERS497163	ERR714122	Disease	Lung Aspirate	2012-01-10	3081	100	100
19341_1#158	ERS812015	ERR1453441	Disease	Lung Aspirate	2015-01-03	3081	125	100
15873_4#59	ERS654563	ERR913374	Disease	Lung Aspirate	2014-01-12	3081	100	100
14410_5#39	ERS497228	ERR714226	Disease	Lung Aspirate	2008-01-10	3081	100	100
14520_6#63	ERS525112	ERR730391	Disease	Pus	2012-01-02	3081	100	100
11658_1#32	ERS355787	ERR433799	Disease	Venous Blood	2011-01-04	3081	100	100
15531_5#35	ERS627076	ERR870132	Disease	Blood	1999-01-11	3575	100	100
11791_1#38	ERS355834	ERR438982	Disease	Lung Aspirate	1996-01-12	3575	100	100
11658_1#80	ERS355880	ERR433846	Disease	Venous Blood	1998-01-01	3575	100	100
11658_1#81	ERS355882	ERR433847	Disease	Venous Blood	1998-01-06	3579	100	100
14410_7#6	ERS497185	ERR714363	Disease	Cerebrospinal fluid	2002-01-06	3581	100	100
14410_6#81	ERS497150	ERR714353	Disease	Pleural Aspirate	2002-01-06	3581	100	100
14410_6#1	ERS497425	ERR714273	Disease	Blood	2013-01-08	10649	100	100
14410_4#60	ERS497341	ERR714162	Disease	Blood	2013-01-01	11779	100	100
21485_1#139	ERS1813441	ERR2089155	Carriage	Nasopharynx	2015-01-09	12197	125	100
21523_1#72	ERS1813541	ERR2089254	Disease	Blood	2016-01-08	12197	125	100
19341_1#2	ERS811917	ERR1453285	Disease	Cerebrospinal fluid	2015-01-05	12197	125	100
20402_4#2	ERS1222235	ERR1658069	Disease	Cerebrospinal fluid	2015-01-05	12197	125	100
17794_7#153	ERS719751	ERR1191975	Carriage	Nasopharynx	2013-01-08	12310	125	100

## Sheet: Assembly statistics
Sample ID	Assembly length	Number of contigs	Average contig size	Largest contig size	N50	Number of contigs in N50	N60	Number of contigs in N60	N70	Number of contigs in N70	N80	Number of contigs in N80	Column1	N90	Number of contigs in N90	N100	Number of contigs in N100
19183_3#53	2086766	247	8448.45	178394	83998	9	70993	12	65206	15	46516	19	N90	40752	24	56	247
19183_3#76	2122727	251	8457.08	178955	77946	10	70993	13	56101	16	40749	21	N90	29125	27	56	251
19183_3#41	2123562	249	8528.36	279576	78220	8	68828	11	65245	14	40749	18	N90	29125	24	56	249
16399_5#13	2096826	251	8353.89	186300	65258	12	56341	15	48124	19	28194	25	N90	20544	33	56	251
19183_3#55	2038695	280	7281.05	200562	79898	9	55847	12	45493	16	26110	21	N90	20270	30	56	280
19183_3#57	2037504	268	7602.63	200562	84967	8	55847	11	45361	15	26109	20	N90	20544	29	56	268
16399_7#50	2037944	269	7576	198256	69651	9	55847	12	45231	16	26429	21	N90	20544	30	56	269
21523_1#34	2038221	289	7052.67	200571	86841	9	64879	11	45725	15	24123	21	N90	20187	30	56	289
19183_3#61	2038411	273	7466.71	200562	84967	9	71175	12	48284	15	35639	20	N90	20509	28	56	273
19183_3#38	2036557	298	6834.08	200562	64879	9	48284	13	44688	17	33312	22	N90	20544	31	56	298
19183_3#48	2037572	313	6509.81	200500	55880	10	45742	14	44332	18	33312	23	N90	20509	32	56	313
19183_3#39	2036189	278	7324.42	200497	79898	8	55847	11	45289	16	39545	20	N90	20509	28	56	278
19183_3#37	2037580	293	6954.2	200483	71003	9	55781	12	44688	17	35639	22	N90	20509	30	56	293
19183_3#42	2036056	212	9604.04	200456	95181	8	86776	10	55781	13	42929	18	N90	23941	24	56	212
19183_3#31	2036182	250	8144.73	200518	90072	8	79898	10	48284	14	39545	19	N90	20509	26	56	250
19183_3#83	2036727	258	7894.29	200562	64879	9	48284	12	44688	17	35639	22	N90	19781	30	56	258
19183_3#40	2035625	231	8812.23	200562	86054	9	55781	12	45287	16	40479	21	N90	21011	28	56	231
19183_3#65	2036567	266	7656.27	200562	85147	8	55847	11	45298	16	40752	20	N90	22034	27	56	266
19183_3#68	2035207	234	8697.47	200562	86252	8	64879	10	45361	14	40752	19	N90	23954	25	56	234
19183_3#86	2038175	308	6617.45	200500	79898	9	49757	13	44688	17	26385	22	N90	19781	31	56	308
19183_3#44	2037827	309	6594.91	200562	66295	10	55781	13	42959	17	26431	23	N90	20187	31	56	309
19183_3#77	2037889	308	6616.52	200562	79918	9	48284	13	42955	17	26110	23	N90	19781	32	56	308
19183_3#87	2078144	303	6858.56	200562	84967	8	55847	11	40879	15	31344	21	N90	20509	31	56	303
19183_3#43	2037370	246	8281.99	201844	89790	8	64879	11	45742	15	26110	20	N90	20187	29	56	246
19183_3#56	2040032	328	6219.61	200563	64879	10	55780	14	44332	18	35639	23	N90	21006	31	56	328
19183_3#84	2038508	285	7152.66	200563	84967	9	56102	12	45287	16	26109	21	N90	19781	31	56	285
15531_7#22	2132262	527	4046.04	159907	55779	13	45057	17	33741	23	23954	30	N90	12447	42	56	527
17794_8#1	2036355	223	9131.64	185503	101377	8	64879	10	48285	14	40879	19	N90	23038	26	56	223
17794_8#93	2038730	279	7307.28	185503	79898	9	55780	12	45287	16	35639	21	N90	21006	30	56	279
16399_7#63	2077306	285	7288.79	198257	65218	10	55780	13	44290	18	26110	24	N90	19884	34	56	285
16399_7#80	2075556	261	7952.32	186303	67978	11	55847	14	44290	19	26429	25	N90	20187	34	56	261
19183_3#49	2038693	276	7386.57	200562	79918	9	66295	12	45287	16	26431	22	N90	20720	30	56	276
19183_3#89	2037332	247	8248.31	200562	79918	9	56963	12	45361	16	35639	21	N90	21011	28	56	247
19183_3#69	2038872	299	6818.97	200563	86054	9	64879	11	45725	15	26109	20	N90	20509	29	56	299
17794_7#153	2064517	332	6218.42	175887	55780	12	45257	16	37922	21	26109	27	N90	18823	37	56	332
19183_3#36	2039009	279	7308.28	200562	84967	8	64879	11	45742	15	26385	20	N90	20544	29	56	279
19183_3#71	2037922	270	7547.86	200518	85147	8	55847	11	45770	15	35639	20	N90	20544	28	56	270
19183_3#64	2038260	285	7151.79	200563	84967	9	64879	11	45742	15	33375	20	N90	20544	29	56	285
19183_3#85	2038590	262	7780.88	200562	84967	9	56963	11	48284	15	26109	21	N90	21006	29	56	262
19183_3#30	2038706	287	7103.51	200562	79898	9	55780	12	45361	16	35640	21	N90	22034	28	56	287
21485_1#139	2042058	328	6225.79	186452	71189	11	55880	14	45742	18	35640	22	N90	20509	31	56	328
21523_1#22	2037381	229	8896.86	200562	90072	8	55847	11	48285	15	40829	19	N90	21011	27	56	229
19183_3#60	2037705	268	7603.38	200563	85275	8	64879	11	49840	15	26385	20	N90	20509	29	56	268
19183_3#35	2037615	260	7836.98	200563	86841	9	56299	12	49757	15	35639	20	N90	22034	27	56	260
19183_3#63	2036899	246	8280.08	200562	70991	9	64879	12	55438	15	35639	20	N90	21011	28	56	246
17794_8#114	2039407	310	6578.73	200562	79898	9	55781	12	44332	16	26110	22	N90	20509	31	56	310
19183_3#58	2079178	330	6300.54	200562	79951	9	55847	12	40752	17	26110	23	N90	19810	32	56	330
19183_3#75	2038755	304	6706.43	200562	80024	9	66295	12	45289	16	26437	21	N90	20509	30	56	304
20402_4#181	2037277	222	9176.92	200518	90072	8	84945	10	55781	13	35639	18	N90	21006	26	56	222
15531_6#93	2037338	270	7545.7	186297	65239	11	49120	15	44287	19	26429	26	N90	20544	34	56	270
16453_2#3	2037414	246	8282.17	186303	68222	11	55930	14	45669	18	34091	23	N90	20544	32	56	246
19183_3#67	2096248	210	9982.13	242681	88827	8	84924	10	66201	13	48044	17	N90	33389	22	56	210
19183_3#78	2095976	197	10639.5	242680	88827	8	83708	11	67812	13	48383	17	N90	33389	22	56	197
19183_3#62	2097091	195	10754.3	264144	103632	7	86849	9	83708	11	49119	14	N90	24123	21	56	195
19183_3#54	2096769	198	10589.7	255668	93706	7	85793	10	70987	12	48283	16	N90	26674	21	56	198
19183_3#74	2097882	208	10086	347396	86849	7	77647	10	66201	13	46132	17	N90	26429	23	56	208
19183_3#72	2097903	224	9365.64	242681	84924	9	79141	11	49119	15	42856	19	N90	26429	25	56	224
19183_3#27	2097127	203	10330.7	270797	95096	8	86849	10	66201	13	49119	16	N90	28173	22	56	203
19183_3#28	2098283	227	9243.54	185585	93706	9	85793	11	67642	14	42697	18	N90	26186	24	56	227
19183_3#73	2032553	178	11418.8	185596	86850	9	84009	11	66262	14	46142	18	N90	40752	22	56	178
19183_3#29	2032436	199	10213.2	185717	84924	9	79133	12	64782	15	46142	19	N90	36950	23	56	199
19183_3#50	2036919	186	10951.2	185530	86849	8	67440	11	50023	15	45404	19	N90	34383	24	56	186
19183_3#26	2078259	231	8996.79	185408	94945	8	86979	10	70987	13	38604	17	N90	30148	23	56	231
19183_3#32	2077062	243	8547.58	185529	84924	9	68546	12	64800	15	45404	19	N90	31450	25	56	243
19183_3#66	2127899	232	9171.98	264108	85793	8	67713	11	52013	14	41245	19	N90	26853	25	56	232
14410_4#63	2089772	307	6807.07	230023	64775	10	50402	14	44289	18	26429	25	N90	13154	35	56	307
14410_7#12	2082984	239	8715.41	230135	74359	10	55789	13	45074	17	32938	22	N90	21209	30	56	239
14410_7#61	2084654	288	7238.38	174146	65266	11	59698	14	49296	18	27769	24	N90	14070	33	56	288
14410_7#76	2084528	243	8578.3	173312	96676	8	67353	11	55789	14	38568	19	N90	22477	26	56	243
14410_7#14	2083518	231	9019.56	173312	74360	10	65266	13	49154	16	38568	21	N90	22477	28	56	231
15531_5#35	2076738	254	8176.13	173675	68359	10	56074	14	45725	18	35800	22	N90	19781	30	56	254
14410_6#1	2086873	379	5506.26	179240	54757	13	43480	18	28317	24	21698	32	N90	11539	46	56	379
14410_7#54	2094603	266	7874.45	186300	64875	13	55849	16	40452	21	28258	27	N90	20187	36	56	266
15531_4#91	2096580	257	8157.9	186300	62436	13	49132	17	42256	21	32824	27	N90	19634	36	56	257
14410_4#71	2076103	291	7134.37	186309	65712	10	55787	13	45253	17	31438	23	N90	20544	31	56	291
14410_4#11	2071491	277	7478.31	185635	72022	10	55781	13	44734	17	26110	24	N90	19645	33	56	277
15873_5#66	2035476	252	8077.29	184492	60095	11	48842	15	40399	20	26109	26	N90	19884	35	56	252
15531_6#58	2037216	257	7926.91	198257	69651	9	55847	12	48842	15	34091	20	N90	21006	29	56	257
14410_7#1	2081104	265	7853.22	186303	65239	11	55787	14	45231	18	27926	24	N90	21006	32	56	265
14520_7#77	2036649	262	7773.47	198265	68222	9	55847	12	45057	16	26429	21	N90	20544	30	56	262
15531_6#32	2036628	246	8278.98	143453	65233	11	55780	15	44332	19	34091	24	N90	21006	32	56	246
15873_2#57	2036065	234	8701.13	143453	68222	11	55780	15	44332	19	27797	24	N90	20544	33	56	234
14410_4#60	2035686	251	8110.3	186303	64875	12	55767	15	44688	19	27926	25	N90	20509	33	56	251
14410_5#48	2035792	228	8928.91	186303	92295	8	55847	11	45405	15	35847	20	N90	20886	28	56	228
14410_5#44	2035310	227	8966.12	186419	64875	11	49120	15	44540	19	26113	25	N90	20185	35	56	227
14410_5#43	2036792	253	8050.56	186419	64879	10	49121	14	44540	18	24316	25	N90	20185	34	56	253
14410_6#39	2035939	223	9129.77	186303	92295	8	55847	11	45669	15	27926	20	N90	20544	29	56	223
15531_6#63	2076012	304	6828.99	198239	68222	10	55847	14	44353	18	31341	23	N90	20187	32	56	304
15531_6#22	2075124	297	6986.95	198255	65178	10	49529	14	44290	18	26109	25	N90	20187	34	56	297
20402_4#106	2029496	182	11151.1	201889	101469	8	70963	10	55781	14	40879	18	N90	23793	24	56	182
14410_4#54	2037076	257	7926.37	186303	69651	10	55847	13	45167	17	26110	23	N90	20108	32	56	257
19341_1#165	2036038	219	9296.98	200562	86821	9	55847	12	46449	16	35640	20	N90	20509	29	56	219
14410_4#4	2035004	232	8771.57	186303	79898	8	56111	12	49121	15	27926	21	N90	21006	29	56	232
14410_4#10	2036998	242	8417.35	243827	92295	7	64879	10	49027	14	27926	19	N90	20544	28	56	242
14410_7#83	2074368	264	7857.45	186303	65239	11	55787	14	43152	19	26109	25	N90	20187	34	56	264
14410_6#41	2036709	258	7894.22	186303	64875	10	49119	13	44363	17	25332	24	N90	20544	33	56	258
14410_4#56	2038750	284	7178.7	186303	68073	10	55787	13	44332	17	26429	23	N90	20544	32	56	284
14410_4#43	2035659	244	8342.86	186303	71203	9	55847	12	45687	16	26429	21	N90	21006	30	56	244
14410_6#33	2035331	238	8551.81	186303	92295	8	64879	11	48842	15	27926	20	N90	20544	29	56	238
14410_6#38	2035270	245	8307.22	186303	68222	10	55780	14	45057	18	26110	24	N90	20187	33	56	245
14410_6#4	2037060	296	6881.96	181008	65064	10	55780	14	45298	18	26110	24	N90	19100	33	56	296
14410_6#8	2039908	378	5396.58	136319	54758	13	42775	18	33803	23	21902	31	N90	13019	42	56	378
19341_1#164	2037459	237	8596.87	201799	90071	8	55880	11	45725	15	42955	19	N90	22672	26	56	237
21523_1#39	2037557	247	8249.22	200563	90072	8	55847	11	45753	15	35639	20	N90	21011	28	56	247
14410_6#56	2073078	248	8359.19	186330	71293	9	55847	13	45298	17	27926	22	N90	20544	31	56	248
21523_1#72	2077110	265	7838.15	201799	84967	9	65033	12	55438	15	40879	20	N90	20187	28	56	265
14410_6#14	2035018	262	7767.24	186309	65272	11	55771	14	45231	19	27926	24	N90	21006	32	56	262
14410_6#19	2037235	250	8148.94	185567	79898	9	64879	11	48803	15	26385	21	N90	20544	29	56	250
14410_7#46	2037124	251	8116.03	186303	71203	9	55780	13	45057	17	24316	23	N90	20187	32	56	251
15531_6#37	2036978	256	7956.95	186303	65012	11	55788	14	44290	18	26429	24	N90	20187	33	56	256
15531_6#60	2038095	272	7493	198240	68222	10	55847	13	41990	18	27797	23	N90	20187	32	56	272
15531_6#45	2035546	245	8308.35	198256	68222	9	55766	12	45013	16	26109	22	N90	21006	30	56	245
15531_6#54	2036864	274	7433.81	198240	65272	10	49120	14	44353	18	26109	24	N90	19884	34	56	274
14520_7#78	2036842	244	8347.71	138316	65218	12	55781	15	45231	19	29570	24	N90	20544	33	56	244
15378_2#50	2035775	257	7921.3	186303	59230	12	49074	16	42955	20	27985	26	N90	20544	34	56	257
15531_6#70	2036684	269	7571.32	186288	65181	11	55782	14	44332	19	24123	25	N90	20187	34	56	269
15873_4#58	2038057	279	7304.86	186287	68222	10	55787	13	45231	17	26435	23	N90	20544	31	56	279
15531_6#29	2075664	299	6942.02	186303	68222	10	55781	13	42054	18	27926	24	N90	20544	33	56	299
15873_2#59	2036851	283	7197.35	198257	68222	9	55781	12	44353	17	26435	22	N90	20544	31	56	283
15531_6#18	2092891	292	7167.43	198239	64882	10	52382	14	45057	18	26431	24	N90	19884	33	56	292
14410_4#85	2042564	436	4684.78	106544	41843	17	34214	22	26109	29	20896	38	N90	12486	49	56	436
14410_7#38	2095615	199	10530.7	181827	85714	9	69758	11	61108	14	48383	18	N90	26429	24	56	199
14410_7#75	2035577	196	10385.6	186363	86769	9	78264	11	66261	14	48429	18	N90	22672	24	56	196
15873_3#15	2088399	229	9119.65	186303	84914	9	76867	11	68265	14	45102	18	N90	20190	26	56	229
14410_7#79	2122302	322	6591	180749	71246	10	50382	14	45298	18	24204	25	N90	10728	37	56	322
14410_7#19	2087573	210	9940.82	154550	67092	11	60357	14	49120	18	47663	22	N90	26435	28	56	210
14410_7#26	2085382	204	10222.5	186425	84969	9	69760	12	64778	15	48720	19	N90	22672	25	56	204
14410_7#39	2085593	213	9791.52	185600	84969	9	67643	12	60357	15	48720	19	N90	26429	25	56	213
15531_7#36	2039355	222	9186.28	186423	78070	9	61195	13	50381	16	45298	20	N90	21698	27	56	222
14410_7#60	2089028	202	10341.7	186425	85711	9	69759	11	60245	15	48383	19	N90	26430	24	56	202
15531_7#40	2074356	411	5047.09	186533	67023	10	58910	13	50382	17	45756	21	N90	12203	29	56	411
14410_6#48	2087401	227	9195.6	173311	69705	11	56140	14	45074	18	35845	23	N90	22477	31	56	227
14410_4#31	2036907	272	7488.63	186303	64875	11	49120	15	44332	19	26110	25	N90	20108	34	56	272
14410_5#30	2035818	203	10028.7	186303	92295	8	69651	11	45298	15	27926	20	N90	20544	28	56	203
14410_6#30	2034267	239	8511.58	186309	71158	9	55847	12	45231	16	26109	22	N90	20544	31	56	239
14410_4#51	2034599	247	8237.24	224594	60050	11	49120	14	42372	19	27926	24	N90	20187	33	56	247
14410_7#9	2084491	247	8439.23	173312	74360	9	64769	13	50402	16	40685	21	N90	21209	28	56	247
15873_5#23	2037571	278	7329.39	186303	65211	11	55780	14	44332	19	26435	24	N90	20544	33	56	278
14410_4#52	2036951	256	7956.84	186303	69650	10	55847	13	45176	17	26110	23	N90	20108	32	56	256
14410_7#11	2037012	253	8051.43	186303	69651	10	64879	13	48166	17	27926	22	N90	21006	30	56	253
11658_1#73	2039753	188	10849.8	185530	93496	8	85793	10	67643	13	46142	17	N90	28130	23	56	188
11658_1#40	2035913	195	10440.6	185601	84924	9	69696	11	66201	14	49119	18	N90	28130	22	56	195
14410_7#6	2039340	238	8568.66	186485	66201	10	60356	13	49558	17	35415	22	N90	20702	29	56	238
11658_1#79	2038339	213	9569.67	186425	85793	9	78265	11	49759	14	44313	18	N90	22672	25	56	213
14520_6#81	2085918	265	7871.39	173311	66250	11	60305	14	48789	18	39168	23	N90	21251	31	56	265
14520_6#79	2080801	250	8323.2	173311	67352	11	50076	15	45294	19	29210	25	N90	21426	33	56	250
14520_7#5	2037471	272	7490.7	198257	68423	9	55781	12	45231	16	27926	21	N90	20544	30	56	272
19341_1#2	2038547	262	7780.71	200562	71189	9	55848	12	45725	16	27797	21	N90	20544	30	56	262
20402_4#2	2037594	253	8053.73	200562	120045	7	55880	10	48284	14	35638	19	N90	22672	26	56	253
14520_6#73	2037385	275	7408.67	186303	65239	11	49120	15	44353	19	26429	24	N90	20544	33	56	275
15531_5#31	2037547	278	7329.31	186303	64875	11	55780	15	44353	19	26429	25	N90	20544	33	56	278
11791_1#38	2081773	299	6962.45	147360	59765	13	50402	17	43037	21	26426	28	N90	14070	37	56	299
15531_4#50	2074128	312	6647.85	186309	68222	10	55788	13	44353	18	29962	23	N90	19884	32	56	312
14410_5#35	2036815	249	8179.98	163030	68222	12	55780	15	44256	19	26110	25	N90	20183	34	56	249
14410_5#24	2076238	247	8405.82	186303	64875	11	53057	14	35846	19	24573	26	N90	20187	35	56	247
15531_4#89	2076878	248	8374.51	198256	68222	10	58338	13	45162	17	31956	22	N90	21006	31	56	248
10395_5#30	2035679	207	9834.2	185478	98463	8	55781	11	45298	15	35862	20	N90	22034	27	56	207
15531_6#34	2077111	315	6594	186303	65724	11	55780	15	43152	19	26109	25	N90	19884	35	56	315
15531_6#24	2037634	266	7660.28	186450	65272	11	55846	14	45222	18	27926	23	N90	20544	32	56	266
14410_5#7	2036814	248	8212.96	186303	92295	8	55780	12	45057	16	24316	22	N90	20187	31	56	248
14410_4#82	2029552	239	8491.85	186031	69651	9	55787	13	49120	16	34091	21	N90	22034	29	56	239
21523_1#25	2036781	242	8416.45	200562	84968	8	55847	12	48285	15	40752	20	N90	22672	27	56	242
14410_4#1	2077117	287	7237.34	186303	65203	11	54143	15	44290	19	24123	26	N90	19884	36	56	287
21523_1#49	2039806	315	6475.57	185503	56296	10	45725	14	42955	18	24123	25	N90	20187	34	56	315
14410_6#26	2037388	254	8021.21	186303	89017	8	64879	11	45231	15	26429	21	N90	21006	29	56	254
14410_5#50	2035983	222	9171.09	186303	92295	8	69651	11	48842	15	27926	20	N90	20544	28	56	222
15873_3#10	2036376	272	7486.68	186303	64875	11	55780	14	44332	18	24316	24	N90	18628	34	56	272
14410_6#64	2035606	266	7652.65	186303	64879	10	55780	13	44332	18	23954	24	N90	18667	34	56	266
14410_4#81	2035134	218	9335.48	186303	92295	8	64875	11	48842	15	27926	20	N90	20544	29	56	218
14410_5#42	2036658	252	8081.98	185629	69651	9	55327	13	44363	17	27926	22	N90	20544	31	56	252
15378_2#30	2078613	261	7964.03	189957	79918	10	55780	14	44329	18	27926	24	N90	20187	33	56	261
14410_5#45	2074592	263	7888.18	186303	86841	9	64879	12	43118	16	27926	22	N90	20187	31	56	263
14410_7#52	2037598	250	8150.39	186303	92295	8	64879	11	48842	15	27926	20	N90	20544	29	56	250
14410_4#20	2037912	266	7661.32	186920	69651	9	55787	13	45669	17	35846	21	N90	21221	29	56	266
19341_1#158	2037323	285	7148.5	200562	64879	9	55766	13	43260	17	24123	23	N90	20187	32	56	285
11658_1#35	2033156	182	11171.2	264345	85714	8	67821	11	64783	14	47083	18	N90	29385	22	56	182
15873_4#59	2038060	290	7027.79	184581	68222	10	55787	14	45176	18	27926	23	N90	21006	32	56	290
14410_5#39	2036499	215	9472.09	186303	79918	9	65124	12	49121	15	34091	20	N90	21006	28	56	215
11658_1#48	2036601	231	8816.45	185601	76379	10	67645	13	50382	16	46142	20	N90	28130	26	56	231
14410_6#81	2038273	198	10294.3	186339	69862	9	64408	12	55871	15	37035	19	N90	22672	26	56	198
14520_6#63	2038941	282	7230.29	198257	69652	9	55847	12	45832	16	34091	20	N90	21006	29	56	282
11658_1#80	2080853	210	9908.82	197282	97229	8	56095	11	45725	15	32386	20	N90	23891	27	56	210
14520_6#61	2084813	229	9103.99	230045	74359	9	66540	12	50186	15	42378	20	N90	21251	27	56	229
11791_1#40	2084803	251	8305.99	173311	68007	11	62850	14	49153	18	35442	23	N90	21251	31	56	251
11658_1#85	2035964	180	11310.9	185530	114632	8	85793	10	67643	13	42090	17	N90	28131	23	56	180
11658_1#23	2036668	189	10776	185408	85793	8	69759	11	64407	14	46184	18	N90	28130	24	56	189
11791_1#45	2036771	185	11009.6	185530	89756	8	85793	10	67471	13	48429	17	N90	26435	23	56	185
11791_1#44	2036342	200	10181.7	185530	90089	8	79133	11	64407	14	44313	17	N90	20165	25	56	200
11658_8#23	2034355	183	11116.7	186354	85711	9	77195	11	48390	15	34684	19	N90	20287	27	56	183
11940_1#10	2034712	192	10597.5	219389	93853	8	79133	10	50382	13	46142	17	N90	29385	22	56	192
11658_1#38	2032341	161	12623.2	264300	93863	7	85793	9	67644	12	48383	16	N90	28130	20	56	161
11791_1#42	2031566	220	9234.39	186545	69759	10	67379	13	50382	16	46184	20	N90	24466	26	56	220
11658_1#75	2036224	161	12647.4	185781	92955	8	77837	10	67643	13	48723	17	N90	36716	21	56	161
11791_1#56	2036095	165	12340	185769	96570	8	84924	10	67643	13	47069	17	N90	29857	22	56	165
11791_1#55	2035148	257	7918.86	186593	83983	9	67643	11	46154	15	28131	20	N90	20281	29	56	257
11658_1#74	2081862	203	10255.5	186425	84107	9	67642	12	48720	15	33324	20	N90	21986	28	56	203
11658_1#42	2085111	171	12193.6	185600	98521	8	77837	11	67643	14	49118	17	N90	29210	22	56	171
11658_1#81	2087717	174	11998.4	185601	83910	9	69696	12	53757	15	47069	19	N90	37090	24	56	174
11658_1#90	2089921	211	9904.84	185751	85592	9	77837	12	64782	15	45289	19	N90	26717	25	56	211
11940_1#12	2044460	276	7407.46	185751	85793	9	67647	12	48429	15	45102	20	N90	29385	25	56	276
11658_1#46	2090150	211	9905.92	185601	93112	8	77837	11	64782	14	48720	18	N90	26430	23	56	211
11658_1#25	2040604	187	10912.3	185601	85526	9	79133	11	64564	14	48429	18	N90	26824	23	56	187
11658_1#88	2038493	273	7467.01	186447	78347	10	65525	13	45399	17	32924	22	N90	20194	30	56	273
11658_1#32	2036578	240	8485.74	186303	83908	9	55781	12	45057	16	26435	21	N90	20544	30	56	240
