# Supplementary material for: Comparative Genomics of Disease and Carriage Serotype 1 Pneumococci
Source: Genome Biol Evol. 2022 Apr 19;14(4):evac052. doi: 10.1093/gbe/evac052 (PMC9048925; doi:10.1093/gbe/evac052)
Supplement: evac052_Supplementary_Data [file evac052_supplementary_data.zip › Supplementary Data 2.xlsx]

## Sheet: Scoary.GWAS.Unitig
Gene	Number_pos_present_in	Number_neg_present_in	Number_pos_not_present_in	Number_neg_not_present_in	Sensitivity	Specificity	Odds_ratio	Naive_p	Bonferroni_p	Benjamini_H_p	Max_Pairwise_comparisons	Max_supporting_pairs	Max_opposing_pairs	Best_pairwise_comp_p	Worst_pairwise_comp_p	Empirical_p	Qvalue
SEQ21625	42	63	97	2	30.2158	3.07692	0.0137457	1.38721e-21	2.03005e-17	2.03005e-17	21	2	20	2.09808e-05	0.000221252	0.000999001	2.86342e-15
SEQ21619	33	59	106	6	23.741	9.23077	0.0316597	2.21985e-20	3.24852e-16	1.62426e-16	20	5	18	0.000402451	0.0413895	0.000999001	4.5821e-14
SEQ21555	15	48	124	17	10.7914	26.1538	0.0428427	2.69975e-19	3.95081e-15	9.87704e-16	19	5	16	0.00442505	0.0635681	0.000999001	5.5727e-13
SEQ21579	15	48	124	17	10.7914	26.1538	0.0428427	2.69975e-19	3.95081e-15	9.87704e-16	19	5	16	0.00442505	0.0635681	0.000999001	5.5727e-13
SEQ233	132	26	7	39	94.964	60	28.2857	1.36174e-17	1.99277e-13	3.98555e-14	13	12	4	0.00341797	0.266846	0.000999001	2.81085e-11
SEQ21547	15	45	124	20	10.7914	30.7692	0.0537634	5.08196e-17	7.43693e-13	9.29617e-14	19	6	16	0.00442505	0.167068	0.000999001	1.04899e-10
SEQ21551	15	45	124	20	10.7914	30.7692	0.0537634	5.08196e-17	7.43693e-13	9.29617e-14	19	6	16	0.00442505	0.167068	0.000999001	1.04899e-10
SEQ21567	15	45	124	20	10.7914	30.7692	0.0537634	5.08196e-17	7.43693e-13	9.29617e-14	19	6	16	0.00442505	0.167068	0.000999001	1.04899e-10
SEQ234	132	38	7	27	94.964	41.5385	13.3985	4.29452e-10	6.28459e-06	6.98288e-07	15	9	6	0.607239	0.607239	0.190476	0.000886454
SEQ24330	34	46	105	19	24.4604	29.2308	0.133747	6.04473e-10	8.84585e-06	8.84585e-07	16	5	14	0.00418091	0.210114	0.000999001	0.00124772
SEQ28016	11	29	128	36	7.91367	55.3846	0.106681	3.5229e-09	5.15541e-05	4.68674e-06	13	6	8	0.581055	1	0.194444	0.00727181
SEQ16511	129	37	10	28	92.8058	43.0769	9.76216	4.11507e-09	6.022e-05	5.01833e-06	17	11	7	0.332306	0.629059	0.028971	0.00849415
SEQ5721	22	37	117	28	15.8273	43.0769	0.142296	5.0347e-09	7.36778e-05	5.66752e-06	23	8	18	0.010622	0.21004	0.000999001	0.0103924
SEQ24260	24	38	115	27	17.2662	41.5385	0.148284	8.59812e-09	0.000125825	8.98749e-06	22	10	13	0.523467	0.831812	0.21875	0.0177478
SEQ28003	11	28	128	37	7.91367	56.9231	0.11356	1.14695e-08	0.000167844	1.04903e-05	13	7	8	0.581055	1	0.28125	0.0236748
SEQ28025	11	28	128	37	7.91367	56.9231	0.11356	1.14695e-08	0.000167844	1.04903e-05	14	7	8	0.790527	1	0.28125	0.0236748
SEQ16019	130	39	9	26	93.5252	40	9.62963	1.51421e-08	0.00022159	1.30347e-05	14	8	6	0.790527	0.790527	0.3125	0.0312556
SEQ16493	131	40	8	25	94.2446	38.4615	10.2344	1.64111e-08	0.000240161	1.33423e-05	14	9	5	0.42395	0.42395	0.0739261	0.0338751

## Sheet: Scoary.Unitig.Annotation
Variant	Genome	MatchLength	GenomeStart	GenomeEnd	GeneStart	GeneEnd	GeneID	LocusTag	Product	Evalue	MostCommonProductOtherGenomes
SEQ21625	CP001845.1	42	65656	65697	N/A	N/A		Intergenic	Intergenic region	3.68e-18	Intergenic region
SEQ21619	CP001845.1	61	65625	65685	N/A	N/A		Intergenic	Intergenic region	2.79e-29	Intergenic region
SEQ21555	CP001845.1	36	1000438	1000473	1000285	1000804		HMPREF1038_01077	IS1167, transposase	1.11e-14	IS1167, transposase
SEQ21579	CP001845.1	51	1000484	1000534	1000285	1000804		HMPREF1038_01077	IS1167, transposase	2.05e-23	IS1167, transposase
SEQ233	CP001845.1	33	1831268	1831236	1831155	1831479		HMPREF1038_02010	IS630-Spn1, transposase Orf2	5.95e-13	IS630-Spn1, transposase Orf2
SEQ21547	CP001845.1	61	1000398	1000458	1000285	1000804		HMPREF1038_01077	IS1167, transposase	2.79e-29	IS1167, transposase
SEQ21551	CP001845.1	33	1000429	1000461	1000285	1000804		HMPREF1038_01077	IS1167, transposase	5.95e-13	IS1167, transposase
SEQ21567	CP001845.1	70	1000444	1000513	1000285	1000804		HMPREF1038_01077	IS1167, transposase	1.41e-34	IS1167, transposase
SEQ234	CP001845.1	37	21159	21195	20929	21268		HMPREF1038_00019	IS630-Spn1, transposase Orf2	2.93e-15	IS630-Spn1, transposase Orf2
SEQ24330	--	--	--	--	--	--	--	--	--	--	--
SEQ28016	--	--	--	--	--	--	--	--	--	--	--
SEQ16511	CP001845.1	54	20919	20866	N/A	N/A		Intergenic	Intergenic region	3.59e-25	Intergenic region
SEQ5721	CP001845.1	39	1115152	1115190	1115043	1115433		HMPREF1038_01202	Transposase, IS4 family	2.03e-16	Transposase, IS4 family
SEQ24260	CP001845.1	37	972021	972057	N/A	N/A		Intergenic	Intergenic region	2.93e-15	Intergenic region
SEQ28003	--	--	--	--	--	--	--	--	--	--	--
SEQ28025	--	--	--	--	--	--	--	--	--	--	--
SEQ16019	CP001845.1	52	20977	20926	20929	21268		HMPREF1038_00019	IS630-Spn1, transposase Orf2	5.33e-24	IS630-Spn1, transposase Orf2
SEQ16493	CP001845.1	33	20922	20890	N/A	N/A		Intergenic	Intergenic region	5.95e-13	Intergenic region
--	No match in the reference genomes

## Sheet: Scoary.GWAS.Genes
Gene	Number_pos_present_in	Number_neg_present_in	Number_pos_not_present_in	Number_neg_not_present_in	Sensitivity	Specificity	Odds_ratio	Naive_p	Bonferroni_p	Benjamini_H_p	Max_Pairwise_comparisons	Max_supporting_pairs	Max_opposing_pairs	Best_pairwise_comp_p	Worst_pairwise_comp_p	Empirical_p	Qvalue
COG1964	124	15	15	50	89.2086	76.9231	27.5556	6.27538e-21	1.7069e-18	1.7069e-18	22	19	7	0.000855446	0.133801	0.000999001	1.29533e-14
COG2037	14	43	125	22	10.0719	33.8462	0.0573023	3.97528e-16	1.08128e-13	5.40638e-14	19	8	16	0.00442505	0.647606	0.000999001	8.20559e-10
COG2043	13	41	126	24	9.35252	36.9231	0.0603949	2.73113e-15	7.42868e-13	2.47623e-13	13	3	11	0.0224609	0.0922852	0.003996	5.63748e-09
COG1995	113	16	26	49	81.295	75.3846	13.3101	9.10789e-15	2.47735e-12	6.19337e-13	20	15	6	0.0413895	0.115318	0.001998	1.88001e-08
COG1961	124	26	15	39	89.2086	60	12.4	5.27551e-13	1.43494e-10	2.86988e-11	13	10	6	0.0922852	1	0.004995	1.08895e-06
COG1956	124	30	15	35	89.2086	53.8462	9.64444	1.15501e-10	3.14162e-08	5.23604e-09	21	15	7	0.0783539	0.189247	0.002997	0.000238411
COG2002	77	8	62	57	55.3957	87.6923	8.84879	2.74339e-09	7.46202e-07	1.066e-07	21	16	5	0.0266037	0.0266037	0.043956	0.00566278
COG1996	101	20	38	45	72.6619	69.2308	5.98026	2.00174e-08	5.44473e-06	6.80592e-07	21	13	12	0.38331	0.663624	0.21875	0.041319

## Sheet: Scoary.Gene.Annotation
Variant	Genome	MatchLength	GenomeStart	GenomeEnd	GeneStart	GeneEnd	GeneID	LocusTag	Product	Evalue	MostCommonProductOtherGenomes
COG1964	CP001845.1	123	442725	442603	442602	442725		HMPREF1038_00499	Pilin protein inverting-related protein	6.36e-66	Pilin protein inverting-related protein
COG2037	CP001845.1	519	1000286	1000804	1000285	1000804		HMPREF1038_01077	IS1167, transposase	0	IS1167, transposase
COG2043	CP001845.1	330	20422	20751	20403	20751		HMPREF1038_00018	IS630-Spn1, transposase Orf1	0	IS630-Spn1, transposase Orf1
COG1995	CP001845.1	338	1353460	1353123	1353046	1353460		HMPREF1038_01470	Transposase family protein	0	Transposase family protein
COG1961	CP001845.1	309	1892559	1892867	1892558	1892867		HMPREF1038_02084	Degenerate transposase	5.28e-155	Degenerate transposase
COG1956	CP001845.1	43	535539	535497	534645	535539		HMPREF1038_00597	Putative transposase InsK for insertion sequence	3.43e-15	Intergenic region
COG2002	CP001845.1	131	600428	600298	600245	600428		HMPREF1038_00664	N-ethylammeline chlorohydrolase	5.07e-56	Hypothetical protein
COG1996	CP001845.1	390	1013969	1013580	1013579	1013969		HMPREF1038_01094	IS1381, transposase OrfA	0	IS1381, transposase OrfA
